# Supplementary material for: Chronic arsenate exposure affects amphipod size distribution and reproduction
Source: PeerJ. 2020 Mar 3;8:e8645. doi: 10.7717/peerj.8645 (PMC7059757; doi:10.7717/peerj.8645)
Supplement: Data S2 — Survivorship until week 3 of L. plumulosus exposed to 1,500 or 1,000 micrograms/L arsenate. [file peerj-08-8645-s002.xlsx]

## Sheet: 1000 ug L
Experimental	AsV	Duration				# Initial				# Survivors				# Final	Survivorship			Proportion of Surviving Parents							Proportion of Surviving Offspring
Treatment	[ug / L]	Day of Experiment	Time (week)	Replicate code #	Batch	Individuals	>1000	>850	>710	>600	>500	>425	>355	Parents	Parents	>1000	>850	>710	>600	>500	>425	>355	>1000	>850	>710	>600	>500	>425	>355
Control	0	21	3	4	I	20	18	0	0	0	0	1	1	18	0.9	0.9	0	0	0	0	0	0	0	0	0	0	0	0.05	0.05
Control	0	21	3	8	II	20	18	0	0	0	0	3	0	18	0.9	0.9	0	0	0	0	0	0	0	0	0	0	0	0.15	0
Control	0	21	3	11	IV	20	18	0	0	0	2	5	2	18	0.9	0.9	0	0	0	0	0	0	0	0	0	0	0.1	0.25	0.1
Arsenic	1000	21	3	4	I	20	13	2	0	0	1	1	0	15	0.75	0.65	0.1	0	0	0	0	0	0	0	0	0	0.05	0.05	0
Arsenic	1000	21	3	8	II	20	17	1	0	0	0	0	0	18	0.9	0.85	0.05	0	0	0	0	0	0	0	0	0	0	0	0
Arsenic	1000	21	3	11	IV	20	16	1	0	0	2	0	0	17	0.85	0.8	0.05	0	0	0	0	0	0	0	0	0	0.1	0	0

## Sheet: 1500 ug L
Experimental	AsV	Duration				# Initial				# Survivors				# Final	Survivorship			Proportion of Surviving Parents							Proportion of Surviving Offspring
Treatment	[ug / L]	Day of Experiment	Time (week)	Replicate code #	Batch	Individuals	>1000	>850	>710	>600	>500	>425	>355	Parents	Parents	>1000	>850	>710	>600	>500	>425	>355	>1000	>850	>710	>600	>500	>425	>355
Control	0	21	3	C5	A	16	12	2	0	0	0	0	0	14	0.875	0.75	0.125	0	0	0	0	0	0	0	0	0	0	0	0
Control	0	21	3	C6	B	16	16	0	0	0	0	0	0	16	1	1	0	0	0	0	0	0	0	0	0	0	0	0	0
Control	0	21	3	C14	B	16	16	0	0	0	0	0	1	16	1	1	0	0	0	0	0	0	0	0	0	0	0	0	0.0625
Control	0	21	3	C15	B	16	14	0	0	0	0	0	0	14	0.875	0.875	0	0	0	0	0	0	0	0	0	0	0	0	0
Arsenic	1500	21	3	As5	A	16	0	0	0	0	0	0	0	0	0	0	0	0	0	0	0	0	0	0	0	0	0	0	0
Arsenic	1500	21	3	As6	B	16	0	0	0	0	0	0	0	0	0	0	0	0	0	0	0	0	0	0	0	0	0	0	0
Arsenic	1500	21	3	As14	B	16	0	0	0	0	0	0	0	0	0	0	0	0	0	0	0	0	0	0	0	0	0	0	0
Arsenic	1500	21	3	As15	B	16	0	0	0	0	0	0	0	0	0	0	0	0	0	0	0	0	0	0	0	0	0	0	0
